# Supplementary material for: A chronological model for the Late Paleolithic at Shuidonggou Locality 2, North China
Source: PLoS One. 2020 May 27;15(5):e0232682. doi: 10.1371/journal.pone.0232682 (PMC7252617; doi:10.1371/journal.pone.0232682)
Supplement: S1 Appendix — (TXT) [file pone.0232682.s003.txt]

 Plot()
 {
  R_Date("BA140136", 23450, 80);
  R_Date("BA140137", 23320, 70);
  R_Date("BA140138", 23270, 70);
  R_Date("BA140139", 23690, 70);
  C_Date("S2-1", 2009-20300, 1000);
  R_Date("Beta132982", 26350, 190);
  R_Date("Beta132983", 25670, 140);
  R_Date("Beta132984", 26930, 120);
  R_Date("Beta134824", 26830, 200);
  R_Date("Beta134825", 25650, 160);
  R_Date("Beta146355", 26310, 170);
  R_Date("Beta146357", 29520, 230);
  R_Date("Beta146358", 23790, 180);
  R_Date("Beta207935", 28420, 160);
  R_Date("Beta207936", 28330, 170);
  R_Date("BA110217", 26450, 120);
  R_Date("BA110218", 30360, 120);
  R_Date("BA110219", 25090, 90);
  R_Date("BA110220", 26040, 90);
  R_Date("BA110221", 2520, 30);
  R_Date("BA110226", 895, 30);
  R_Date("BA110223", 28290, 110);
  R_Date("BA110222", 27190, 100);
  C_Date("S2-2", 2009-27800, 1400);
  C_Date("S2-3", 2009-20500, 1100);
  R_Date("BA110224", 985, 30);
  C_Date("S2-4", 2009-29200, 2100);
  R_Date("BA110227", 20280, 70);
  C_Date("S2-5", 2009-23600, 2400);
  C_Date("S2-6", 2009-38300, 3500);
  R_Date("BA07940", 29759, 245);
  R_Date("BA07943", 36329, 215);
  R_Date("BA110228", 980, 30);
  C_Date("S2-7", 2009-19600, 2500);
  C_Date("S2-8", 2009-64600, 3600);
  C_Date("S2-9", 2009-72000, 4900);
 };
