# Supplementary material for: A chronological model for the Late Paleolithic at Shuidonggou Locality 2, North China
Source: PLoS One. 2020 May 27;15(5):e0232682. doi: 10.1371/journal.pone.0232682 (PMC7252617; doi:10.1371/journal.pone.0232682)
Supplement: S3 Appendix — (TXT) [file pone.0232682.s005.txt]

 Plot()
 {
  Outlier_Model("General",T(5),U(0,4),"t");
  Sequence()
  {
   Boundary("Start 8");
   R_Date("OZV660", 36980, 280)
   {
    Outlier(0.05);
   };
   Boundary("8/7");
   R_Date("OZV658", 38080, 310)
   {
    Outlier(0.05);
   };
   Boundary("7/6");
   R_Date("OZV653", 35100, 340)
   {
    Outlier(0.05);
   };
   Boundary("End 6");
   Boundary("Start 5");
   Phase("5")
   {
    R_Date("OZV659", 30960, 400)
    {
     Outlier(0.05);
    };
    R_Date("OZV661", 31230, 310)
    {
     Outlier(0.05);
    };
    R_Date("OZW267", 30180, 220)
    {
     Outlier(0.05);
    };
    R_Date("OZW026", 30550, 180)
    {
     Outlier(0.05);
    };
    R_Date("OZV655", 30350, 150)
    {
     Outlier(0.05);
    };
   };
   Boundary("5/3");
   Phase("3")
   {
    R_Date("OZV651", 29820, 120)
    {
     Outlier(0.05);
    };
    R_Date("OZV663", 31000, 160)
    {
     Outlier(0.05);
    };
   };
   Boundary("3/2");
   Phase("2")
   {
    R_Date("OZW264", 14110, 130)
    {
     Outlier(0.05);
    };
    R_Date("OZV650", 28800, 150)
    {
     Outlier(0.05);
    };
   };
   Boundary("2/1b");
   Phase("1b")
   {
    R_Date("OZV645", 27250, 160)
    {
     Outlier(0.05);
    };
    R_Date("OZW261", 28390, 130)
    {
     Outlier(0.05);
    };
    R_Date("OZV647", 29070, 120)
    {
     Outlier(0.05);
    };
   };
   Boundary("1b/1a");
   Phase("1a")
   {
    R_Date("OZV643", 27770, 130)
    {
     Outlier(0.05);
    };
    R_Date("OZV644", 28380, 140)
    {
     Outlier(0.05);
    };
    R_Date("OZW260", 26270, 100)
    {
     Outlier(0.05);
    };
   };
   Boundary("End 1a");
  };
 };
